# Supplementary material for: Risk of nephrotoxicity among dry cleaning workers exposed to perchloroethylene: A comparative cross-sectional study in Addis Ababa, Ethiopia
Source: PLoS One. 2026 Apr 30;21(4):e0348427. doi: 10.1371/journal.pone.0348427 (PMC13132248; doi:10.1371/journal.pone.0348427)
Supplement: S3 Data — Urinary biomarker data collected using ODK and exported in comma-separated values (.csv) format; this file contains the same data as S1 Data. (CSV) [file pone.0348427.s003.csv]

sex	ageinyears	Whatisyourhighestlevelofeducation	HowmanyyearshaveyouworkedinthedrycleaningindustryI	Wheredoyouwork	Whatisyourjobrole	Howmanydaysdoyouworkinagivenweek	Howmanyhoursperdaydoyouworkinthecleaningservice	HowoftendoyouhandleperchloroethylenePCE	HowlongareyouexposedtoPCEduringatypicalworkday	HaveyouworkedinanyotherjobsthatinvolvedexposuretoPCE	HaveyoueverexperiencedaspillageofPCEwhileatwork	IsthereadequateventilationinyourworkplacewhenusingPCE	Whattypeofventilationsystemisavailableinyourshop	WhattypeofprotectiveequipmentdoyouusewhenhandlingPCE_E	WhattypeofprotectiveequipmentdoyouusewhenhandlingPCE_D	WhattypeofprotectiveequipmentdoyouusewhenhandlingPCE_C	WhattypeofprotectiveequipmentdoyouusewhenhandlingPCE_B	WhattypeofprotectiveequipmentdoyouusewhenhandlingPCE_A	WhattypeofprotectiveequipmentdoyouusewhenhandlingPCE	HaveyoureceivedtrainingonsafehandlingofPCE	DoyouwashyourhandsafterhandlingPCE	ArethereemergencyproceduresinplaceforPCEspillsatyourw	AreyouprovidedwithpersonalprotectiveequipmentPPE	Arethereregularinspectionsofthedrycleaningequipmentfor	Howoftenistheequipmentmaintained	DoyounoticeanyimmediatesymptomsafterhandlingPCE	Haveyounoticedanychangesinyourhealthsincestartingwork	Haveyounoticedanychangesinyoururinationpatterns	Haveyouexperiencedanyswellinginyourlegsanklesorfeet	Howoftendoyoufeelunusuallytiredorweak	Haveyouexperiencednauseaoralossofappetiterecently	Haveyouexperiencedpersistentitchingwithoutanapparentcaus	DoyouthinkthehealthissuesgotsomethingtodowithPCEexpo	Doyouhaveanypreexistingmedicalconditions	Haveyouexperiencedsymptomslikedizzinessheadachesornaus	Doyouhaveanyhistoryofkidneyproblems	Haveyouundergoneanykidneyfunctiontestsinthepastyear	Ifyeswhatweretheresults	Isthereafamilyhistoryofkidneydiseaseorrelatedcondition	Howmanyglassesofwaterdoyoudrinkperday	Doyouhaveanyotherhealthconditionsthatcouldaffectkidney_D	Doyouhaveanyotherhealthconditionsthatcouldaffectkidney_C	Doyouhaveanyotherhealthconditionsthatcouldaffectkidney_B	Doyouhaveanyotherhealthconditionsthatcouldaffectkidney_A	Doyouhaveanyotherhealthconditionsthatcouldaffectkidney	Haveyoueverbeendiagnosedwithanychronicillnesses	Ifyeswhatarethey	Doyousmokeorhaveahistoryofsmoking	Doyouconsumealcoholregularly
Female	30	Elementary	Less than 1 year	In Dry cleaning laundry	Machine operator	6 days	>8 hours	Never	Not exposed	No	No	Moderate	Natural ventilation only	Gloves	1	0	0	0	0	No, not trained	Always	No procedures	Yes, occasionally provided	Occasionally inspected	Rarely	Yes, occasionally	Yes, minor changes	Increased frequency of urination	No swelling at all	Often	No, neither	No itching	No	No	Yes	No	No		No	from 2 to 4	None	0	0	0	1	No		Never smoked	No
Male	23	High School	Less than 1 year	In Dry cleaning laundry	Machine operator	6 days	>8 hours	Daily	1-4 hours	No	Yes	Moderate	Natural ventilation only	Gloves Masks	1	1	0	0	0	No, not trained	Sometimes	No procedures	Yes, occasionally provided	Occasionally inspected	Rarely	No symptoms	No changes	Foamy or discolored urine	No swelling at all	Never	No, neither	No itching	Yes	No	Yes	No	No		No	Less than 2	None	0	0	0	1	No		Never smoked	Occasionally
Male	28	Bachelor�s Degree	4 to 6 years	In Dry cleaning laundry	Manager/Supervisor	7 days	>8 hours	Daily	1-4 hours	No	Yes	Moderate	Combination of both	Gloves	1	0	0	0	0	No, not trained	Always	No procedures	Yes, occasionally provided	Occasionally inspected	Rarely	No symptoms	No changes	Foamy or discolored urine	No swelling at all	Never	No, neither	Occasionally	No	No	Yes	No	No		No	from 2 to 4	None	0	0	0	1	No		Never smoked	Occasionally
Male	29	Diploma/Certificate	4 to 6 years	In Dry cleaning laundry	Ironer	6 days	7-8 hours	Weekly	Less than 1 hour	No	Yes	Moderate	Combination of both	Masks Gloves	1	1	0	0	0	No, not trained	Always	No procedures	Yes, regularly provided	Occasionally inspected	Annually	Yes, occasionally	Yes, minor changes	Decreased urine output	No swelling at all	Often	No, neither	Occasionally	Yes	No	No	No	No		Yes	from 5 to 7	None	0	0	0	1	No		Never smoked	Occasionally
Female	28	Elementary	7 to 10 years	In Dry cleaning laundry	Ironer	7 days	7-8 hours	Daily	1-4 hours	No	Yes	Moderate	Natural ventilation only	Gloves	1	0	0	0	0	No, not trained	Always	No procedures	Yes, occasionally provided	Occasionally inspected	Rarely	Yes, frequently	Yes, minor changes	No changes	No swelling at all	Always	No, neither	No itching	No	No	Yes	No	No		No	from 2 to 4	None	0	0	0	1	No		Never smoked	Occasionally
Female	26	Elementary	4 to 6 years	In Dry cleaning laundry	Ironer	6 days	7-8 hours	Never	1-4 hours	No	No	Poor	Natural ventilation only	Gloves	1	0	0	0	0	No, not trained	Sometimes	No procedures	Yes, occasionally provided	Occasionally inspected	Quarterly	No symptoms	No changes	No changes	No swelling at all	Sometimes	No, neither	No itching	No	No	No	No	No		Yes	from 2 to 4	None	0	0	0	1	No		Never smoked	Occasionally
Female	23	High School	Less than 1 year	In Dry cleaning laundry	Ironer	6 days	7-8 hours	Daily	More than 4 hours	No	Yes	Moderate	Natural ventilation only	Gloves	1	0	0	0	0	No, not trained	Always	No procedures	Yes, occasionally provided	Occasionally inspected	Rarely	No symptoms	No changes	No changes	Rarely	Often	No, neither	No itching	No	No	Yes	No	No		No	Less than 2	None	0	0	0	1	No		Never smoked	No
Male	30	Bachelor�s Degree	4 to 6 years	In Dry cleaning laundry	Manager/Supervisor	6 days	7-8 hours	Never	Not exposed	No	No	Moderate	Natural ventilation only	Gloves	1	0	0	0	0	No, not trained	Sometimes	No procedures	Yes, occasionally provided	Not inspected	Never	Yes, occasionally	Yes, minor changes	Foamy or discolored urine	No swelling at all	Often	Yes, both nausea and loss of appetite	Occasionally	No	No	Yes	No	Yes	Negative	No	Less than 2	None	0	0	0	1	No		Never smoked	Occasionally
Female	23	High School	1 to 3 years	In Dry cleaning laundry	Ironer	6 days	7-8 hours	Daily	More than 4 hours	No	No	Yes, very good	Combination of both	Gloves	1	0	0	0	0	No, not trained	Sometimes	No procedures	Yes, regularly provided	Occasionally inspected	Annually	No symptoms	No changes	No changes	No swelling at all	Never	No, neither	No itching	No	No	No	No	No		No	from 2 to 4	None	0	0	0	1	No		Never smoked	Occasionally
Male	22	High School	Less than 1 year	In Dry cleaning laundry	Ironer	6 days	>8 hours	Daily	More than 4 hours	No	Yes	Yes, very good	Natural ventilation only	Gloves	1	0	0	0	0	No, not trained	Always	No procedures	Yes, regularly provided	Yes, regularly inspected	Quarterly	No symptoms	No changes	No changes	No swelling at all	Sometimes	Yes, both nausea and loss of appetite	No itching	Yes	No	No	No	No		No	from 2 to 4	None	0	0	0	1	No		Never smoked	Occasionally
Male	30	Diploma/Certificate	1 to 3 years	In Dry cleaning laundry	Machine operator	6 days	>8 hours	Daily	1-4 hours	No	Yes	Moderate	Natural ventilation only	None	0	0	0	0	1	No, not trained	Always	No procedures	No, not provided	Not inspected	Rarely	No symptoms	No changes	No changes	No swelling at all	Sometimes	No, neither	No itching	No	No	No	No	No		No	from 5 to 7	None	0	0	0	1	No		Never smoked	Yes, frequently
Male	45	High School	1 to 3 years	In Dry cleaning laundry	Receptionist	6 days	7-8 hours	Daily	Not exposed	Yes (please specify)	No	Moderate	Natural ventilation only	Gloves	1	0	0	0	0	No, not trained	Always	No procedures	Yes, occasionally provided	Not inspected	Annually	No symptoms	Yes, minor changes	Decreased urine output	Rarely	Often	Yes, nausea only	Occasionally	Yes	No	Yes	No	No		No	from 2 to 4	None	0	0	0	1	No		Former smoker	Occasionally
Male	30	High School	7 to 10 years	In Dry cleaning laundry	Ironer	6 days	7-8 hours	Daily	More than 4 hours	Yes (please specify)	Yes	Moderate	Forced ventilation only	Gloves Masks	1	1	0	0	0	Yes, once	Always	Yes, well-defined	Yes, regularly provided	Yes, regularly inspected	Monthly	Yes, occasionally	No changes	Foamy or discolored urine	No swelling at all	Often	No, neither	No itching	No	No	No	No	Yes	Positive	No	from 2 to 4	None	0	0	0	1	No		Never smoked	No
Male	42	Diploma/Certificate	7 to 10 years	In Dry cleaning laundry	Manager/Supervisor	6 days	7-8 hours	Daily	More than 4 hours	No	Yes	Moderate	Forced ventilation only	Gloves	1	0	0	0	0	Yes, once	Always	Yes, well-defined	Yes, regularly provided	Yes, regularly inspected	Monthly	Yes, occasionally	Yes, minor changes	No changes	No swelling at all	Often	Yes, loss of appetite only	No itching	Yes	No	Yes	No	No		No	from 2 to 4	None	0	0	0	1	No		Never smoked	Occasionally
Male	26	Diploma/Certificate	1 to 3 years	In Dry cleaning laundry	Machine operator	6 days	>8 hours	Daily	More than 4 hours	Yes (please specify)	Yes	Moderate	Forced ventilation only	Gloves Masks	1	1	0	0	0	Yes, once	Always	Yes, well-defined	Yes, occasionally provided	Yes, regularly inspected	Monthly	No symptoms	No changes	Increased frequency of urination	No swelling at all	Often	Yes, both nausea and loss of appetite	No itching	No	No	Yes	No	No		No	Less than 2	None	0	0	0	1	No		Never smoked	No
Male	25	High School	Less than 1 year	In Dry cleaning laundry	Machine operator	6 days	7-8 hours	Daily	More than 4 hours	Yes (please specify)	Yes	Moderate	Forced ventilation only	None	0	0	0	0	1	No, not trained	Always	Some procedures exist	Yes, occasionally provided	Yes, regularly inspected	Monthly	No symptoms	No changes	Increased frequency of urination	No swelling at all	Always	Yes, nausea only	No itching	Yes	Yes	Yes	Yes	No		No	from 5 to 7	None	0	0	0	1	Yes	Kidney infection	Never smoked	No
Female	24	High School	4 to 6 years	In Dry cleaning laundry	Machine operator	6 days	7-8 hours	Weekly	1-4 hours	No	No	Moderate	Forced ventilation only	None	0	0	0	0	1	Yes, once	Always	Some procedures exist	No, not provided	Yes, regularly inspected	Quarterly	No symptoms	No changes	No changes	No swelling at all	Sometimes	Yes, loss of appetite only	No itching	No	No	Yes	No	No		No	Less than 2	None	0	0	0	1	No		Never smoked	Occasionally
Female	29	Diploma/Certificate	7 to 10 years	In Dry cleaning laundry	Receptionist	6 days	7-8 hours	Never	Less than 1 hour	No	No	Moderate	Combination of both	None	0	0	0	0	1	Yes, regularly trained	Always	Some procedures exist	No, not provided	Yes, regularly inspected	Quarterly	No symptoms	No changes	Foamy or discolored urine	No swelling at all	Often	Yes, both nausea and loss of appetite	Yes, frequently	Yes	No	Yes	No	No		No	Less than 2	None	0	0	0	1	No		Never smoked	Occasionally
Male	27	High School	7 to 10 years	In Dry cleaning laundry	Ironer	5 days	>8 hours	Weekly	1-4 hours	No	No	Moderate	Forced ventilation only	Gloves	1	0	0	0	0	Yes, once	Always	No procedures	Yes, occasionally provided	Occasionally inspected	Annually	Yes, frequently	Yes, minor changes	Decreased urine output	Rarely	Always	Yes, both nausea and loss of appetite	Rarely	Yes	No	Yes	No	No		No	from 2 to 4	None	0	0	0	1	No		Former smoker	No
Male	29	High School	1 to 3 years	In Dry cleaning laundry	Ironer	6 days	7-8 hours	Daily	1-4 hours	No	Yes	Moderate	Combination of both	Gloves	1	0	0	0	0	Yes, once	Always	Some procedures exist	Yes, occasionally provided	Occasionally inspected	Annually	No symptoms	No changes	Foamy or discolored urine	No swelling at all	Never	No, neither	No itching	No	No	No	No	No		No	from 2 to 4	None	0	0	0	1	No		Never smoked	Occasionally
Female	28	High School	1 to 3 years	In Dry cleaning laundry	Ironer	6 days	7-8 hours	Weekly	1-4 hours	No	No	Yes, very good	Combination of both	Gloves	1	0	0	0	0	Yes, once	Always	Some procedures exist	Yes, occasionally provided	Occasionally inspected	Annually	Yes, frequently	Yes, minor changes	Decreased urine output	Rarely	Always	No, neither	No itching	No	No	Yes	No	No		No	from 2 to 4	None	0	0	0	1	No		Never smoked	Occasionally
Male	38	Bachelor�s Degree	7 to 10 years	In Dry cleaning laundry	Manager/Supervisor	6 days	7-8 hours	Weekly	1-4 hours	No	Yes	Yes, very good	Combination of both	Gloves	1	0	0	0	0	Yes, once	Always	Some procedures exist	Yes, regularly provided	Occasionally inspected	Quarterly	No symptoms	No changes	No changes	No swelling at all	Often	Yes, loss of appetite only	Rarely	Yes	No	Yes	No	No		Yes	Less than 2	None	0	0	0	1	No		Never smoked	Yes, frequently
Female	27	Diploma/Certificate	4 to 6 years	In Dry cleaning laundry	Machine operator	6 days	7-8 hours	Weekly	More than 4 hours	No	Yes	Yes, very good	Combination of both	Gloves	1	0	0	0	0	Yes, once	Always	No procedures	Yes, regularly provided	Occasionally inspected	Annually	Yes, occasionally	Yes, significant changes	Foamy or discolored urine	Occasionally	Often	Yes, both nausea and loss of appetite	Occasionally	Yes	No	Yes	No	No		No	from 2 to 4	None	0	0	0	1	No		Never smoked	Occasionally
Female	25	High School	1 to 3 years	In Dry cleaning laundry	Machine operator	6 days	7-8 hours	Weekly	1-4 hours	No	Yes	Yes, very good	Combination of both	Gloves	1	0	0	0	0	Yes, once	Sometimes	No procedures	Yes, occasionally provided	Occasionally inspected	Annually	Yes, occasionally	No changes	Decreased urine output	Rarely	Often	Yes, nausea only	No itching	No	No	Yes	No	No		No	from 2 to 4	None	0	0	0	1	No		Never smoked	No
Female	27	Diploma/Certificate	1 to 3 years	In Dry cleaning laundry	Receptionist	6 days	7-8 hours	Never	Less than 1 hour	No	No	Yes, very good	Combination of both	None	0	0	0	0	1	Yes, once	Never	No procedures	No, not provided	Yes, regularly inspected	Quarterly	No symptoms	No changes	No changes	No swelling at all	Sometimes	No, neither	No itching	No	No	Yes	No	No		No	from 2 to 4	None	0	0	0	1	No		Never smoked	Occasionally
Female	32	Diploma/Certificate	4 to 6 years	In Dry cleaning laundry	Machine operator	6 days	7-8 hours	Weekly	1-4 hours	No	Yes	Moderate	Natural ventilation only	None	0	0	0	0	1	Yes, once	Sometimes	No procedures	Yes, occasionally provided	Not inspected	Rarely	Yes, occasionally	Yes, minor changes	Foamy or discolored urine	No swelling at all	Sometimes	Yes, loss of appetite only	Rarely	Yes	Yes	Yes	No	No		No	from 2 to 4	Liver disease	0	0	1	0	Yes	Liver infection	Never smoked	Yes, frequently
Female	22	High School	Less than 1 year	In Dry cleaning laundry	Receptionist	<3 days	4-6 hours	Never	Not exposed	No	No	Moderate	Natural ventilation only	None	0	0	0	0	1	No, not trained	Never	No procedures	No, not provided	Not inspected	Never	No symptoms	No changes	No changes	No swelling at all	Sometimes	No, neither	No itching	No	No	No	No	No		No	from 5 to 7	None	0	0	0	1	No		Never smoked	No
Female	38	Elementary	7 to 10 years	In Dry cleaning laundry	Ironer	6 days	7-8 hours	Never	Less than 1 hour	No	No	Yes, very good	Combination of both	Gloves	1	0	0	0	0	Yes, once	Sometimes	No procedures	Yes, regularly provided	Occasionally inspected	Annually	Yes, occasionally	Yes, minor changes	No changes	No swelling at all	Always	Yes, both nausea and loss of appetite	Occasionally	No	No	Yes	No	No		No	from 5 to 7	None	0	0	0	1	No		Never smoked	Occasionally
Male	28	High School	4 to 6 years	In Dry cleaning laundry	Machine operator	6 days	7-8 hours	Weekly	1-4 hours	Yes (please specify)	Yes	Yes, very good	Combination of both	Gloves	1	0	0	0	0	Yes, once	Sometimes	No procedures	Yes, occasionally provided	Yes, regularly inspected	Annually	No symptoms	No changes	Increased frequency of urination	No swelling at all	Often	Yes, loss of appetite only	Rarely	No	No	Yes	No	No		No	from 2 to 4	None	0	0	0	1	No		Never smoked	No
Female	32	Elementary	1 to 3 years	In Dry cleaning laundry	Ironer	6 days	7-8 hours	Never	Not exposed	Yes (please specify)	No	Moderate	Natural ventilation only	Gloves	1	0	0	0	0	No, not trained	Never	No procedures	Yes, occasionally provided	Occasionally inspected	Annually	No symptoms	No changes	No changes	No swelling at all	Never	No, neither	No itching	No	No	Yes	No	No		No	from 2 to 4	None	0	0	0	1	No		Never smoked	Occasionally
Female	33	High School	7 to 10 years	In Dry cleaning laundry	Ironer	6 days	7-8 hours	Weekly	Less than 1 hour	Yes (please specify)	No	Moderate	Natural ventilation only	Gloves	1	0	0	0	0	Yes, once	Always	No procedures	Yes, occasionally provided	Occasionally inspected	Annually	Yes, occasionally	Yes, minor changes	Decreased urine output	Rarely	Often	Yes, nausea only	No itching	No	No	Yes	No	No		Yes	Less than 2	None	0	0	0	1	No		Never smoked	Occasionally
Female	27	Diploma/Certificate	1 to 3 years	In Dry cleaning laundry	Receptionist	6 days	7-8 hours	Never	1-4 hours	No	No	Yes, very good	Combination of both	None	0	0	0	0	1	Yes, once	Never	No procedures	No, not provided	Occasionally inspected	Annually	No symptoms	No changes	No changes	No swelling at all	Often	No, neither	No itching	No	No	Yes	No	No		No	from 2 to 4	None	0	0	0	1	No		Never smoked	Occasionally
Female	27	Bachelor�s Degree	4 to 6 years	In Dry cleaning laundry	Manager/Supervisor	6 days	7-8 hours	Weekly	1-4 hours	No	No	Moderate	Combination of both	Gloves	1	0	0	0	0	Yes, once	Sometimes	No procedures	Yes, occasionally provided	Yes, regularly inspected	Annually	Yes, occasionally	No changes	Foamy or discolored urine	Rarely	Often	No, neither	No itching	Yes	No	Yes	No	No		No	from 2 to 4	None	0	0	0	1	No		Never smoked	Occasionally
Female	27	Diploma/Certificate	1 to 3 years	In Dry cleaning laundry	Machine operator	6 days	7-8 hours	Daily	More than 4 hours	No	Yes	Yes, very good	Combination of both	Masks Gloves	1	1	0	0	0	Yes, once	Always	Some procedures exist	Yes, occasionally provided	Occasionally inspected	Annually	Yes, occasionally	No changes	No changes	No swelling at all	Always	Yes, nausea only	No itching	No	No	Yes	No	No		No	from 5 to 7	None	0	0	0	1	No		Never smoked	No
Male	29	High School	4 to 6 years	In Dry cleaning laundry	Machine operator	6 days	7-8 hours	Weekly	1-4 hours	Yes (please specify)	Yes	Moderate	Forced ventilation only	Gloves	1	0	0	0	0	Yes, once	Always	No procedures	Yes, regularly provided	Yes, regularly inspected	Quarterly	Yes, occasionally	Yes, minor changes	Foamy or discolored urine	No swelling at all	Always	Yes, loss of appetite only	Occasionally	Yes	No	Yes	No	No		No	from 2 to 4	None	0	0	0	1	No		Never smoked	Occasionally
Female	20	High School	Less than 1 year	In Dry cleaning laundry	Receptionist	4 days	4-6 hours	Never	1-4 hours	No	No	Yes, very good	Combination of both	Gloves	1	0	0	0	0	No, not trained	Never	No procedures	Yes, regularly provided	Occasionally inspected	Quarterly	No symptoms	No changes	Foamy or discolored urine	No swelling at all	Sometimes	No, neither	No itching	No	No	Yes	No	Yes	Negative	No	from 5 to 7	None	0	0	0	1	No		Never smoked	Occasionally
Female	38	Elementary	11 to 15 years	In Dry cleaning laundry	Ironer	6 days	>8 hours	Daily	More than 4 hours	Yes (please specify)	Yes	Moderate	Forced ventilation only	Gloves	1	0	0	0	0	Yes, once	Always	No procedures	Yes, occasionally provided	Occasionally inspected	Annually	Yes, frequently	Yes, significant changes	Decreased urine output	Occasionally	Sometimes	No, neither	Rarely	No	No	Yes	No	No		No	from 2 to 4	None	0	0	0	1	No		Never smoked	Occasionally
Male	27	Bachelor�s Degree	1 to 3 years	In Dry cleaning laundry	Manager/Supervisor	6 days	7-8 hours	Never	More than 4 hours	No	No	Yes, very good	Combination of both	Gloves	1	0	0	0	0	Yes, once	Always	Some procedures exist	Yes, regularly provided	Yes, regularly inspected	Annually	No symptoms	No changes	No changes	No swelling at all	Sometimes	No, neither	No itching	No	No	No	No	No		No	from 5 to 7	None	0	0	0	1	No		Never smoked	No
Male	31	High School	1 to 3 years	In Dry cleaning laundry	Machine operator	6 days	7-8 hours	Daily	1-4 hours	Yes (please specify)	Yes	Yes, very good	Combination of both	Gloves	1	0	0	0	0	Yes, once	Always	No procedures	Yes, occasionally provided	Occasionally inspected	Annually	Yes, occasionally	Yes, minor changes	Decreased urine output	Rarely	Often	Yes, both nausea and loss of appetite	Rarely	Yes	No	Yes	No	No		No	from 2 to 4	None	0	0	0	1	No		Never smoked	Occasionally
Female	25	Diploma/Certificate	1 to 3 years	In Dry cleaning laundry	Receptionist	6 days	7-8 hours	Never	1-4 hours	No	No	Moderate	Forced ventilation only	None	0	0	0	0	1	No, not trained	Never	No procedures	No, not provided	Occasionally inspected	Annually	No symptoms	No changes	No changes	No swelling at all	Sometimes	Yes, loss of appetite only	Rarely	No	No	No	No	No		No	from 5 to 7	None	0	0	0	1	No		Never smoked	No
Female	24	Diploma/Certificate	Less than 1 year	In Dry cleaning laundry	Machine operator	6 days	7-8 hours	Daily	More than 4 hours	No	Yes	Yes, very good	Combination of both	Gloves	1	0	0	0	0	Yes, once	Always	No procedures	Yes, occasionally provided	Occasionally inspected	Quarterly	Yes, occasionally	Yes, minor changes	Foamy or discolored urine	No swelling at all	Often	No, neither	No itching	Yes	No	Yes	No	No		Yes	from 2 to 4	None	0	0	0	1	No		Never smoked	No
Female	29	High School	1 to 3 years	In Dry cleaning laundry	Ironer	6 days	7-8 hours	Weekly	Less than 1 hour	No	No	Moderate	Natural ventilation only	Gloves	1	0	0	0	0	Yes, once	Sometimes	No procedures	Yes, occasionally provided	Occasionally inspected	Annually	Yes, occasionally	Yes, minor changes	Decreased urine output	Rarely	Sometimes	Yes, nausea only	No itching	No	No	Yes	No	No		No	from 2 to 4	None	0	0	0	1	No		Never smoked	Occasionally
Female	38	High School	7 to 10 years	In Dry cleaning laundry	Ironer	6 days	7-8 hours	Daily	1-4 hours	No	No	Yes, very good	Combination of both	Masks	0	1	0	0	0	Yes, once	Sometimes	No procedures	Yes, occasionally provided	Occasionally inspected	Annually	No symptoms	Yes, significant changes	Foamy or discolored urine	Rarely	Sometimes	Yes, nausea only	Rarely	No	No	Yes	No	No		No	from 5 to 7	None	0	0	0	1	No		Never smoked	Occasionally
Female	27	Diploma/Certificate	1 to 3 years	In Dry cleaning laundry	Receptionist	6 days	7-8 hours	Never	Less than 1 hour	No	No	Poor	Natural ventilation only	None	0	0	0	0	1	No, not trained	Never	No procedures	No, not provided	Occasionally inspected	Annually	No symptoms	Yes, minor changes	Foamy or discolored urine	No swelling at all	Often	Yes, nausea only	No itching	No	No	Yes	No	Yes	Negative	No	from 5 to 7	None	0	0	0	1	No		Never smoked	Occasionally
Male	36	High School	4 to 6 years	In Dry cleaning laundry	Machine operator	6 days	7-8 hours	Daily	More than 4 hours	No	Yes	Moderate	Natural ventilation only	Gloves	1	0	0	0	0	No, not trained	Sometimes	No procedures	Yes, regularly provided	Not inspected	Rarely	No symptoms	No changes	No changes	No swelling at all	Often	Yes, both nausea and loss of appetite	Rarely	No	No	Yes	No	No		No	Less than 2	None	0	0	0	1	No		Former smoker	Occasionally
Male	51	Diploma/Certificate	11 to 15 years	In Dry cleaning laundry	Manager/Supervisor	6 days	7-8 hours	Never	More than 4 hours	Yes (please specify)	Yes	Moderate	Natural ventilation only	Gloves	1	0	0	0	0	Yes, once	Always	No procedures	Yes, occasionally provided	Not inspected	Rarely	Yes, occasionally	Yes, minor changes	Foamy or discolored urine	No swelling at all	Always	No, neither	No itching	No	No	Yes	No	No		No	from 5 to 7	None	0	0	0	1	Yes	Asthma	Former smoker	Yes, frequently
Female	34	Elementary	1 to 3 years	In Dry cleaning laundry	Ironer	6 days	7-8 hours	Never	More than 4 hours	No	No	Moderate	Natural ventilation only	Gloves	1	0	0	0	0	No, not trained	Sometimes	No procedures	Yes, regularly provided	Not inspected	Rarely	No symptoms	Yes, significant changes	No changes	Occasionally	Always	Yes, both nausea and loss of appetite	Rarely	No	No	Yes	No	No		No	Less than 2	None	0	0	0	1	No		Never smoked	Occasionally
Female	28	Diploma/Certificate	1 to 3 years	In Dry cleaning laundry	Receptionist	6 days	7-8 hours	Never	1-4 hours	No	No	Moderate	Natural ventilation only	None	0	0	0	0	1	No, not trained	Never	No procedures	No, not provided	Occasionally inspected	Annually	No symptoms	No changes	Increased frequency of urination	No swelling at all	Often	Yes, nausea only	No itching	No	No	Yes	No	No		No	from 2 to 4	None	0	0	0	1	No		Never smoked	Occasionally
Male	38	High School	4 to 6 years	In Dry cleaning laundry	Machine operator	6 days	7-8 hours	Daily	More than 4 hours	Yes (please specify)	Yes	Moderate	Natural ventilation only	None	0	0	0	0	1	No, not trained	Sometimes	No procedures	Yes, occasionally provided	Occasionally inspected	Annually	Yes, occasionally	Yes, minor changes	No changes	Rarely	Always	No, neither	Yes, frequently	Yes	No	Yes	No	No		No	from 2 to 4	None	0	0	0	1	No		Never smoked	Occasionally
Male	51	Bachelor�s Degree	4 to 6 years	In Dry cleaning laundry	Manager/Supervisor	6 days	7-8 hours	Monthly	Less than 1 hour	No	No	Moderate	Natural ventilation only	Gloves	1	0	0	0	0	Yes, once	Always	No procedures	Yes, occasionally provided	Occasionally inspected	Rarely	No symptoms	No changes	No changes	No swelling at all	Never	No, neither	Rarely	No	No	Yes	No	No		No	from 2 to 4	None	0	0	0	1	No		Never smoked	No
Male	28	Elementary	1 to 3 years	In Dry cleaning laundry	Ironer	6 days	4-6 hours	Weekly	1-4 hours	No	No	Moderate	Natural ventilation only	Gloves	1	0	0	0	0	No, not trained	Never	No procedures	Yes, occasionally provided	Occasionally inspected	Annually	No symptoms	No changes	No changes	No swelling at all	Sometimes	Yes, loss of appetite only	Rarely	No	No	Yes	No	No		No	from 5 to 7	None	0	0	0	1	No		Never smoked	Occasionally
Female	28	High School	4 to 6 years	In Dry cleaning laundry	Machine operator	6 days	>8 hours	Daily	More than 4 hours	No	Yes	Moderate	Natural ventilation only	Gloves	1	0	0	0	0	Yes, once	Sometimes	No procedures	Yes, occasionally provided	Occasionally inspected	Annually	Yes, occasionally	Yes, minor changes	No changes	Rarely	Often	Yes, both nausea and loss of appetite	Yes, frequently	Yes	No	Yes	No	No		No	from 5 to 7	None	0	0	0	1	No		Never smoked	Occasionally
Male	38	Diploma/Certificate	1 to 3 years	In Dry cleaning laundry	Machine operator	6 days	7-8 hours	Daily	More than 4 hours	No	No	Moderate	Natural ventilation only	Gloves	1	0	0	0	0	Yes, once	Sometimes	No procedures	Yes, occasionally provided	Occasionally inspected	Annually	No symptoms	No changes	No changes	Occasionally	Sometimes	No, neither	No itching	No	No	Yes	No	No		No	from 5 to 7	None	0	0	0	1	No		Current smoker	Occasionally
Female	29	High School	1 to 3 years	In Dry cleaning laundry	Ironer	6 days	7-8 hours	Never	1-4 hours	No	No	Moderate	Natural ventilation only	Gloves	1	0	0	0	0	Yes, once	Sometimes	No procedures	Yes, occasionally provided	Occasionally inspected	Rarely	Yes, occasionally	Yes, minor changes	Decreased urine output	Occasionally	Always	Yes, both nausea and loss of appetite	No itching	Yes	No	Yes	No	No		No	Less than 2	None	0	0	0	1	No		Never smoked	Occasionally
Female	35	Diploma/Certificate	4 to 6 years	In Dry cleaning laundry	Receptionist	6 days	7-8 hours	Never	1-4 hours	No	No	Yes, very good	Combination of both	None	0	0	0	0	1	No, not trained	Never	No procedures	Yes, occasionally provided	Occasionally inspected	Quarterly	No symptoms	No changes	No changes	No swelling at all	Often	Yes, loss of appetite only	No itching	No	No	Yes	No	No		Yes	from 2 to 4	None	0	0	0	1	No		Never smoked	No
Female	37	Bachelor�s Degree	7 to 10 years	In Dry cleaning laundry	Manager/Supervisor	6 days	7-8 hours	Never	More than 4 hours	No	No	Moderate	Natural ventilation only	None	0	0	0	0	1	Yes, regularly trained	Always	Some procedures exist	Yes, regularly provided	Yes, regularly inspected	Annually	Yes, occasionally	Yes, minor changes	Decreased urine output	Rarely	Often	Yes, loss of appetite only	No itching	Yes	Yes	Yes	No	No		No	from 2 to 4	Diabetes	1	0	0	0	Yes	Diabetes	Never smoked	Occasionally
Female	35	High School	1 to 3 years	In Dry cleaning laundry	Machine operator	4 days	7-8 hours	Weekly	More than 4 hours	No	Yes	Moderate	Natural ventilation only	None	0	0	0	0	1	Yes, once	Sometimes	Some procedures exist	Yes, occasionally provided	Occasionally inspected	Annually	Yes, frequently	Yes, significant changes	Decreased urine output	Occasionally	Often	Yes, nausea only	Rarely	No	No	Yes	No	No		No	from 5 to 7	None	0	0	0	1	No		Never smoked	Yes, frequently
Male	28	Diploma/Certificate	4 to 6 years	In Dry cleaning laundry	Machine operator	4 days	7-8 hours	Weekly	More than 4 hours	Yes (please specify)	No	Moderate	Natural ventilation only	Masks	0	1	0	0	0	Yes, once	Sometimes	Some procedures exist	Yes, occasionally provided	Occasionally inspected	Annually	Yes, frequently	Yes, minor changes	Decreased urine output	Rarely	Often	No, neither	No itching	No	No	Yes	No	No		Yes	Less than 2	None	0	0	0	1	No		Never smoked	Occasionally
Female	34	Elementary	4 to 6 years	In Dry cleaning laundry	Ironer	5 days	4-6 hours	Never	1-4 hours	No	No	Moderate	Natural ventilation only	None	0	0	0	0	1	No, not trained	Never	Some procedures exist	Yes, occasionally provided	Occasionally inspected	Annually	Yes, frequently	Yes, significant changes	Foamy or discolored urine	Rarely	Often	Yes, nausea only	Yes, frequently	No	No	Yes	No	No		No	More than 7	None	0	0	0	1	No		Never smoked	No
Female	28	Diploma/Certificate	1 to 3 years	In Dry cleaning laundry	Receptionist	5 days	7-8 hours	Never	Less than 1 hour	No	No	Moderate	Natural ventilation only	None	0	0	0	0	1	No, not trained	Never	No procedures	No, not provided	Occasionally inspected	Annually	No symptoms	No changes	Decreased urine output	No swelling at all	Often	Yes, nausea only	No itching	No	No	Yes	No	No		Yes	Less than 2	None	0	0	0	1	No		Never smoked	Occasionally
Male	31	Diploma/Certificate	4 to 6 years	In Dry cleaning laundry	Machine operator	5 days	>8 hours	Daily	More than 4 hours	Yes (please specify)	Yes	Moderate	Natural ventilation only	None	0	0	0	0	1	No, not trained	Sometimes	No procedures	Yes, occasionally provided	Not inspected	Rarely	Yes, frequently	Yes, minor changes	Decreased urine output	Occasionally	Often	No, neither	Occasionally	Yes	No	Yes	No	No		Yes	from 5 to 7	None	0	0	0	1	No		Never smoked	No
Female	29	Bachelor�s Degree	1 to 3 years	In Dry cleaning laundry	Manager/Supervisor	5 days	4-6 hours	Monthly	1-4 hours	No	No	Yes, very good	Combination of both	Gloves	1	0	0	0	0	No, not trained	Sometimes	No procedures	Yes, occasionally provided	Yes, regularly inspected	Annually	Yes, frequently	Yes, minor changes	Decreased urine output	No swelling at all	Sometimes	No, neither	No itching	No	No	Yes	No	No		No	from 2 to 4	None	0	0	0	1	No		Never smoked	Occasionally
Female	27	High School	Less than 1 year	In Dry cleaning laundry	Ironer	6 days	7-8 hours	Weekly	Less than 1 hour	Yes (please specify)	No	Moderate	Natural ventilation only	None	0	0	0	0	1	No, not trained	Sometimes	No procedures	No, not provided	Occasionally inspected	Annually	Yes, frequently	Yes, minor changes	Decreased urine output	Rarely	Sometimes	Yes, loss of appetite only	Yes, frequently	No	No	Yes	No	No		No	from 2 to 4	None	0	0	0	1	No		Never smoked	No
Female	29	Diploma/Certificate	1 to 3 years	In Dry cleaning laundry	Receptionist	5 days	7-8 hours	Never	1-4 hours	No	No	Moderate	Natural ventilation only	None	0	0	0	0	1	No, not trained	Never	No procedures	Yes, occasionally provided	Occasionally inspected	Annually	No symptoms	No changes	No changes	No swelling at all	Often	No, neither	No itching	No	No	Yes	No	No		No	from 5 to 7	None	0	0	0	1	No		Never smoked	No
Female	31	High School	1 to 3 years	In Dry cleaning laundry	Machine operator	5 days	>8 hours	Daily	1-4 hours	Yes (please specify)	Yes	Moderate	Natural ventilation only	Masks	0	1	0	0	0	Yes, once	Sometimes	No procedures	Yes, occasionally provided	Occasionally inspected	Annually	Yes, frequently	Yes, minor changes	Decreased urine output	Occasionally	Sometimes	Yes, loss of appetite only	No itching	No	No	No	No	No		No	from 5 to 7	None	0	0	0	1	No		Never smoked	Occasionally
Female	28	Bachelor�s Degree	4 to 6 years	In Dry cleaning laundry	Manager/Supervisor	5 days	7-8 hours	Never	More than 4 hours	No	No	Moderate	Natural ventilation only	Masks Goggles	0	1	0	1	0	Yes, once	Always	No procedures	Yes, occasionally provided	Occasionally inspected	Annually	Yes, occasionally	No changes	No changes	Rarely	Always	Yes, loss of appetite only	No itching	No	No	Yes	No	No		No	from 2 to 4	None	0	0	0	1	No		Never smoked	Occasionally
Male	42	High School	4 to 6 years	In Dry cleaning laundry	Machine operator	6 days	>8 hours	Daily	More than 4 hours	No	Yes	Poor	Natural ventilation only	None	0	0	0	0	1	No, not trained	Sometimes	No procedures	Yes, occasionally provided	Not inspected	Never	Yes, frequently	Yes, significant changes	Decreased urine output	Rarely	Always	Yes, nausea only	No itching	Yes	No	Yes	No	No		No	from 5 to 7	None	0	0	0	1	No		Never smoked	Occasionally
Female	34	Diploma/Certificate	1 to 3 years	In Dry cleaning laundry	Receptionist	6 days	7-8 hours	Never	1-4 hours	No	No	Poor	Natural ventilation only	None	0	0	0	0	1	No, not trained	Sometimes	No procedures	No, not provided	Not inspected	Never	No symptoms	Yes, minor changes	Decreased urine output	Occasionally	Never	Yes, loss of appetite only	Rarely	Yes	No	Yes	No	No		No	More than 7	None	0	0	0	1	No		Never smoked	Occasionally
Female	38	High School	1 to 3 years	In Dry cleaning laundry	Machine operator	6 days	7-8 hours	Daily	More than 4 hours	Yes (please specify)	Yes	Poor	Natural ventilation only	None	0	0	0	0	1	No, not trained	Sometimes	No procedures	No, not provided	Not inspected	Never	Yes, frequently	Yes, significant changes	Decreased urine output	Yes, frequently	Sometimes	Yes, both nausea and loss of appetite	No itching	No	No	Yes	No	No		No	from 2 to 4	None	0	0	0	1	No		Never smoked	Occasionally
Female	31	High School	4 to 6 years	In Dry cleaning laundry	Machine operator	5 days	7-8 hours	Daily	1-4 hours	Yes (please specify)	Yes	Poor	Natural ventilation only	Gloves	1	0	0	0	0	Yes, once	Sometimes	No procedures	Yes, occasionally provided	Occasionally inspected	Rarely	Yes, occasionally	Yes, significant changes	Decreased urine output	Occasionally	Often	Yes, nausea only	Rarely	No	No	No	No	No		Yes	More than 7	None	0	0	0	1	No		Never smoked	Yes, frequently
Female	26	Diploma/Certificate	1 to 3 years	In hospitality laundry	Machine operator	6 days	7-8 hours	Never	Not exposed	No	No	Yes, very good	Natural ventilation only	None	0	0	0	0	1	No, not trained	Sometimes	No procedures	Yes, occasionally provided	Not inspected	Rarely	No symptoms	No changes	No changes	Rarely	Sometimes	Yes, loss of appetite only	Rarely	No	No	No	No	No		No	from 2 to 4	None	0	0	0	1	No		Never smoked	Occasionally
Female	22	High School	Less than 1 year	In hospitality laundry	Ironer	5 days	4-6 hours	Never	Not exposed	No	No	Moderate	Natural ventilation only	Gloves Masks	1	1	0	0	0	No, not trained	Never	No procedures	Yes, occasionally provided	Not inspected	Annually	No symptoms	Yes, minor changes	No changes	No swelling at all	Sometimes	No, neither	No itching	No	No	No	No	No		No	Less than 2	None	0	0	0	1	No		Never smoked	No
Male	31	Bachelor�s Degree	4 to 6 years	In hospitality laundry	Manager/Supervisor	6 days	7-8 hours	Never	Not exposed	No	No	Yes, very good	Combination of both	Gloves Masks	1	1	0	0	0	No, not trained	Never	No procedures	Yes, regularly provided	Not inspected	Annually	No symptoms	Yes, minor changes	No changes	Rarely	Sometimes	Yes, nausea only	No itching	No	Yes	Yes	No	No		No	from 5 to 7	Hypertension	0	1	0	0	Yes	Hypertension	Former smoker	Yes, frequently
Male	19	High School	Less than 1 year	In hospitality laundry	Receptionist	<3 days	4-6 hours	Never	Not exposed	No	No	Moderate	Natural ventilation only	Gloves	1	0	0	0	0	No, not trained	Never	No procedures	Yes, occasionally provided	Not inspected	Never	No symptoms	Yes, minor changes	Increased frequency of urination	Occasionally	Always	No, neither	No itching	No	No	Yes	No	No		No	from 2 to 4	None	0	0	0	1	No		Never smoked	No
Male	35	Diploma/Certificate	7 to 10 years	In hospitality laundry	Manager/Supervisor	5 days	7-8 hours	Never	Not exposed	No	No	Yes, very good	Combination of both	Gloves	1	0	0	0	0	Yes, once	Never	No procedures	Yes, regularly provided	Occasionally inspected	Quarterly	No symptoms	Yes, minor changes	Foamy or discolored urine	Rarely	Often	No, neither	Rarely	No	Yes	Yes	No	No		No	from 2 to 4	Diabetes	1	0	0	0	Yes	Diabetes	Never smoked	Occasionally
Male	26	Bachelor�s Degree	1 to 3 years	In hospitality laundry	Manager/Supervisor	5 days	7-8 hours	Never	Not exposed	No	No	Moderate	Natural ventilation only	None	0	0	0	0	1	No, not trained	Sometimes	No procedures	Yes, occasionally provided	Occasionally inspected	Quarterly	No symptoms	No changes	No changes	No swelling at all	Sometimes	Yes, loss of appetite only	No itching	No	No	No	No	No		No	from 5 to 7	None	0	0	0	1	No		Never smoked	Occasionally
Female	24	High School	Less than 1 year	In hospitality laundry	Ironer	4 days	4-6 hours	Never	Not exposed	No	No	Poor	Natural ventilation only	Gloves	1	0	0	0	0	No, not trained	Never	No procedures	Yes, occasionally provided	Occasionally inspected	Rarely	No symptoms	Yes, minor changes	No changes	Occasionally	Often	Yes, nausea only	Occasionally	Yes	No	Yes	No	No		No	Less than 2	None	0	0	0	1	No		Never smoked	Occasionally
Female	18	High School	Less than 1 year	In hospitality laundry	Receptionist	<3 days	<3 hours	Never	Not exposed	No	No	Moderate	Natural ventilation only	None	0	0	0	0	1	Yes, once	Sometimes	No procedures	Yes, regularly provided	Yes, regularly inspected	Annually	No symptoms	No changes	No changes	No swelling at all	Sometimes	Yes, loss of appetite only	No itching	No	No	No	No	No		No	More than 7	None	0	0	0	1	No		Never smoked	No
Male	31	High School	7 to 10 years	In hospitality laundry	Machine operator	6 days	7-8 hours	Never	Not exposed	No	No	Yes, very good	Combination of both	Gloves Masks	1	1	0	0	0	Yes, once	Always	No procedures	Yes, regularly provided	Occasionally inspected	Annually	No symptoms	Yes, minor changes	Decreased urine output	Occasionally	Often	Yes, both nausea and loss of appetite	Rarely	Yes	No	Yes	No	No		Yes	from 2 to 4	None	0	0	0	1	No		Current smoker	Yes, frequently
Female	36	High School	11 to 15 years	In hospitality laundry	Machine operator	4 days	4-6 hours	Never	Not exposed	No	No	Moderate	Natural ventilation only	Gloves	1	0	0	0	0	Yes, once	Always	No procedures	Yes, occasionally provided	Occasionally inspected	Annually	No symptoms	Yes, minor changes	Decreased urine output	Occasionally	Often	Yes, loss of appetite only	Occasionally	Yes	No	Yes	No	Yes	Negative	Yes	from 5 to 7	None	0	0	0	1	No		Never smoked	Occasionally
Female	29	High School	4 to 6 years	In hospitality laundry	Ironer	5 days	4-6 hours	Never	Not exposed	No	No	Moderate	Natural ventilation only	Gloves	1	0	0	0	0	No, not trained	Sometimes	No procedures	Yes, occasionally provided	Not inspected	Rarely	No symptoms	No changes	No changes	No swelling at all	Often	Yes, loss of appetite only	Occasionally	No	No	Yes	No	No		No	Less than 2	None	0	0	0	1	No		Never smoked	No
Female	23	Diploma/Certificate	1 to 3 years	In hospitality laundry	Receptionist	5 days	>8 hours	Never	Not exposed	No	No	Moderate	Natural ventilation only	None	0	0	0	0	1	No, not trained	Never	No procedures	No, not provided	Occasionally inspected	Annually	No symptoms	No changes	No changes	Occasionally	Sometimes	No, neither	No itching	No	No	No	No	No		No	from 5 to 7	None	0	0	0	1	No		Never smoked	No
Female	27	Diploma/Certificate	1 to 3 years	In hospitality laundry	Machine operator	5 days	7-8 hours	Never	Not exposed	No	No	Moderate	Natural ventilation only	Gloves	1	0	0	0	0	Yes, once	Always	No procedures	Yes, occasionally provided	Occasionally inspected	Annually	No symptoms	No changes	Decreased urine output	No swelling at all	Sometimes	No, neither	No itching	No	No	Yes	No	No		No	from 2 to 4	None	0	0	0	1	No		Never smoked	No
Female	23	Diploma/Certificate	Less than 1 year	In hospitality laundry	Receptionist	6 days	7-8 hours	Never	Not exposed	No	No	Yes, very good	Combination of both	None	0	0	0	0	1	No, not trained	Sometimes	No procedures	No, not provided	Not inspected	Never	No symptoms	Yes, minor changes	No changes	No swelling at all	Sometimes	No, neither	No itching	No	No	No	No	No		No	from 5 to 7	None	0	0	0	1	No		Never smoked	Occasionally
Female	33	High School	7 to 10 years	In hospitality laundry	Ironer	5 days	7-8 hours	Never	Not exposed	No	No	Moderate	Natural ventilation only	Gloves	1	0	0	0	0	Yes, once	Always	No procedures	Yes, occasionally provided	Yes, regularly inspected	Quarterly	No symptoms	Yes, minor changes	No changes	Rarely	Often	Yes, loss of appetite only	Rarely	No	No	No	No	No		Yes	from 2 to 4	None	0	0	0	1	No		Never smoked	Occasionally
Male	28	Bachelor�s Degree	1 to 3 years	In hospitality laundry	Manager/Supervisor	6 days	>8 hours	Never	Not exposed	No	No	Yes, very good	Combination of both	Gloves Masks	1	1	0	0	0	No, not trained	Sometimes	No procedures	Yes, regularly provided	Occasionally inspected	Annually	No symptoms	No changes	No changes	No swelling at all	Often	Yes, nausea only	No itching	No	No	Yes	No	No		Yes	Less than 2	Hypertension None	0	1	0	1	No		Current smoker	Yes, frequently
Female	30	High School	7 to 10 years	In hospitality laundry	Machine operator	6 days	7-8 hours	Daily	1-4 hours	No	Yes	Moderate	Natural ventilation only	Gloves	1	0	0	0	0	No, not trained	Always	No procedures	Yes, occasionally provided	Not inspected	Rarely	No symptoms	No changes	No changes	No swelling at all	Sometimes	No, neither	No itching	No	No	No	No	No		No	from 5 to 7	None	0	0	0	1	No		Never smoked	No
Female	29	Elementary	11 to 15 years	In hospitality laundry	Ironer	6 days	7-8 hours	Never	Not exposed	No	No	Moderate	Natural ventilation only	Gloves	1	0	0	0	0	No, not trained	Never	No procedures	Yes, occasionally provided	Occasionally inspected	Annually	No symptoms	Yes, significant changes	No changes	Rarely	Often	No, neither	Rarely	No	No	Yes	No	No		No	from 5 to 7	Hypertension	0	1	0	0	Yes	Hypertension	Never smoked	No
Female	24	Diploma/Certificate	1 to 3 years	In hospitality laundry	Receptionist	5 days	7-8 hours	Never	Not exposed	No	No	Poor	Natural ventilation only	Gloves	1	0	0	0	0	No, not trained	Sometimes	No procedures	Yes, occasionally provided	Yes, regularly inspected	Quarterly	No symptoms	No changes	Decreased urine output	Occasionally	Sometimes	Yes, loss of appetite only	No itching	No	No	No	No	No		No	from 5 to 7	Liver disease	0	0	1	0	Yes	Liver	Never smoked	Yes, frequently
Male	31	High School	4 to 6 years	In hospitality laundry	Machine operator	6 days	7-8 hours	Never	Not exposed	No	No	Moderate	Natural ventilation only	Gloves	1	0	0	0	0	No, not trained	Always	No procedures	Yes, occasionally provided	Occasionally inspected	Annually	No symptoms	No changes	Foamy or discolored urine	Rarely	Often	Yes, both nausea and loss of appetite	No itching	No	No	Yes	No	Yes	Negative	Yes	from 2 to 4	None	0	0	0	1	No		Never smoked	No
Female	25	High School	4 to 6 years	In hospitality laundry	Receptionist	6 days	7-8 hours	Never	Not exposed	No	No	Moderate	Natural ventilation only	None	0	0	0	0	1	No, not trained	Never	No procedures	Yes, occasionally provided	Occasionally inspected	Annually	No symptoms	No changes	No changes	No swelling at all	Always	Yes, nausea only	No itching	No	No	Yes	No	No		No	Less than 2	None	0	0	0	1	No		Never smoked	No
Female	34	Elementary	11 to 15 years	In hospitality laundry	Machine operator	6 days	>8 hours	Never	Not exposed	No	No	Yes, very good	Combination of both	Gloves	1	0	0	0	0	No, not trained	Always	No procedures	Yes, occasionally provided	Yes, regularly inspected	Quarterly	No symptoms	No changes	No changes	No swelling at all	Sometimes	Yes, both nausea and loss of appetite	No itching	No	No	Yes	No	No		No	from 2 to 4	None	0	0	0	1	No		Never smoked	Occasionally
Male	29	Diploma/Certificate	4 to 6 years	In hospitality laundry	Manager/Supervisor	6 days	7-8 hours	Never	Not exposed	No	No	Moderate	Natural ventilation only	None	0	0	0	0	1	No, not trained	Sometimes	No procedures	Yes, occasionally provided	Occasionally inspected	Annually	No symptoms	No changes	No changes	No swelling at all	Often	No, neither	No itching	No	No	Yes	No	No		No	from 2 to 4	None	0	0	0	1	No		Current smoker	Yes, frequently
Female	27	Diploma/Certificate	1 to 3 years	In hospitality laundry	Receptionist	6 days	7-8 hours	Never	Not exposed	No	No	Yes, very good	Combination of both	None	0	0	0	0	1	No, not trained	Sometimes	No procedures	No, not provided	Occasionally inspected	Annually	No symptoms	No changes	No changes	No swelling at all	Often	Yes, loss of appetite only	Rarely	Yes	Yes	Yes	No	No		No	Less than 2	None	0	0	0	1	No		Never smoked	Occasionally
Female	31	High School	4 to 6 years	In hospitality laundry	Ironer	5 days	4-6 hours	Never	Not exposed	No	No	Moderate	Natural ventilation only	None	0	0	0	0	1	No, not trained	Sometimes	No procedures	No, not provided	Occasionally inspected	Annually	No symptoms	No changes	No changes	No swelling at all	Often	Yes, loss of appetite only	Rarely	No	No	Yes	No	No		No	from 2 to 4	None	0	0	0	1	No		Never smoked	Occasionally
Female	26	High School	1 to 3 years	In hospitality laundry	Machine operator	6 days	7-8 hours	Never	Not exposed	No	No	Moderate	Natural ventilation only	Gloves	1	0	0	0	0	No, not trained	Always	No procedures	Yes, occasionally provided	Occasionally inspected	Annually	No symptoms	Yes, minor changes	Increased frequency of urination	No swelling at all	Sometimes	No, neither	No itching	No	No	Yes	No	No		Yes	from 2 to 4	None	0	0	0	1	No		Never smoked	No
Male	34	Bachelor�s Degree	4 to 6 years	In hospitality laundry	Manager/Supervisor	6 days	7-8 hours	Never	Not exposed	No	No	Moderate	Natural ventilation only	None	0	0	0	0	1	No, not trained	Sometimes	No procedures	Yes, occasionally provided	Occasionally inspected	Annually	No symptoms	Yes, minor changes	No changes	No swelling at all	Sometimes	Yes, nausea only	No itching	No	No	No	No	No		No	from 5 to 7	None	0	0	0	1	No		Former smoker	Occasionally
Female	27	High School	1 to 3 years	In hospitality laundry	Machine operator	5 days	4-6 hours	Never	Not exposed	No	No	Moderate	Natural ventilation only	Gloves	1	0	0	0	0	No, not trained	Never	No procedures	Yes, occasionally provided	Occasionally inspected	Annually	No symptoms	No changes	No changes	No swelling at all	Sometimes	No, neither	No itching	No	Yes	Yes	No	No		No	from 2 to 4	Diabetes	1	0	0	0	Yes	Diabetes	Former smoker	Occasionally
Female	24	Diploma/Certificate	1 to 3 years	In hospitality laundry	Machine operator	5 days	7-8 hours	Never	Not exposed	No	No	Moderate	Natural ventilation only	Gloves	1	0	0	0	0	No, not trained	Never	No procedures	Yes, occasionally provided	Occasionally inspected	Annually	No symptoms	Yes, minor changes	No changes	No swelling at all	Often	Yes, both nausea and loss of appetite	No itching	No	No	Yes	No	No		No	from 5 to 7	None	0	0	0	1	No		Never smoked	Occasionally
Male	27	High School	4 to 6 years	In hospitality laundry	Machine operator	5 days	7-8 hours	Never	Not exposed	No	No	Moderate	Natural ventilation only	Gloves Masks	1	1	0	0	0	Yes, once	Always	No procedures	Yes, regularly provided	Yes, regularly inspected	Quarterly	No symptoms	No changes	Foamy or discolored urine	Rarely	Often	Yes, loss of appetite only	No itching	No	No	No	No	Yes	Negative	Yes	from 2 to 4	None	0	0	0	1	No		Never smoked	Occasionally
Female	24	Diploma/Certificate	Less than 1 year	In hospitality laundry	Receptionist	4 days	7-8 hours	Never	Not exposed	No	No	Moderate	Natural ventilation only	None	0	0	0	0	1	No, not trained	Never	No procedures	No, not provided	Not inspected	Never	No symptoms	No changes	No changes	No swelling at all	Sometimes	No, neither	No itching	No	No	No	No	No		No	from 2 to 4	None	0	0	0	1	No		Never smoked	No
Male	32	High School	7 to 10 years	In hospitality laundry	Machine operator	6 days	7-8 hours	Never	Not exposed	No	No	Yes, very good	Combination of both	None Gloves	1	0	0	0	1	Yes, once	Always	No procedures	Yes, regularly provided	Yes, regularly inspected	Annually	Yes, occasionally	Yes, minor changes	No changes	Rarely	Often	No, neither	Rarely	No	No	Yes	No	No		No	Less than 2	None	0	0	0	1	No		Never smoked	Occasionally
Female	21	High School	Less than 1 year	In hospitality laundry	Receptionist	<3 days	4-6 hours	Never	Not exposed	No	No	Moderate	Natural ventilation only	None	0	0	0	0	1	No, not trained	Never	No procedures	No, not provided	Not inspected	Rarely	No symptoms	No changes	No changes	No swelling at all	Sometimes	Yes, nausea only	Rarely	No	No	Yes	Yes	No		No	from 2 to 4	None	0	0	0	1	No		Never smoked	Occasionally
Female	25	Diploma/Certificate	4 to 6 years	In hospitality laundry	Machine operator	5 days	7-8 hours	Never	Not exposed	No	No	Moderate	Natural ventilation only	Gloves	1	0	0	0	0	Yes, once	Always	No procedures	Yes, regularly provided	Occasionally inspected	Annually	Yes, occasionally	Yes, minor changes	No changes	No swelling at all	Sometimes	Yes, both nausea and loss of appetite	Occasionally	Yes	No	Yes	No	No		Yes	Less than 2	None	0	0	0	1	No		Never smoked	No
Female	27	Bachelor�s Degree	4 to 6 years	In hospitality laundry	Manager/Supervisor	5 days	7-8 hours	Never	Not exposed	No	No	Moderate	Natural ventilation only	None	0	0	0	0	1	No, not trained	Sometimes	No procedures	Yes, occasionally provided	Occasionally inspected	Quarterly	No symptoms	No changes	No changes	No swelling at all	Often	Yes, nausea only	No itching	No	Yes	Yes	No	No		No	from 5 to 7	Diabetes	1	0	0	0	Yes	Diabetes	Never smoked	Occasionally
Male	27	High School	Less than 1 year	In hospitality laundry	Machine operator	6 days	7-8 hours	Never	Not exposed	No	No	Moderate	Natural ventilation only	Gloves	1	0	0	0	0	No, not trained	Always	No procedures	Yes, occasionally provided	Occasionally inspected	Annually	Yes, occasionally	Yes, minor changes	Foamy or discolored urine	No swelling at all	Always	Yes, both nausea and loss of appetite	Occasionally	Yes	No	Yes	No	No		No	from 2 to 4	None	0	0	0	1	No		Never smoked	Occasionally
Male	25	Diploma/Certificate	1 to 3 years	In hospitality laundry	Ironer	5 days	>8 hours	Never	Not exposed	No	No	Moderate	Natural ventilation only	Gloves	1	0	0	0	0	No, not trained	Always	No procedures	Yes, regularly provided	Yes, regularly inspected	Quarterly	Yes, occasionally	Yes, minor changes	No changes	No swelling at all	Often	Yes, loss of appetite only	Rarely	No	No	Yes	Yes	Yes	Positive	No	from 2 to 4	Hypertension	0	1	0	0	Yes	Kidney stone	Never smoked	Occasionally
Female	31	Elementary	11 to 15 years	In hospitality laundry	Machine operator	6 days	7-8 hours	Never	Not exposed	No	No	Moderate	Natural ventilation only	Gloves	1	0	0	0	0	No, not trained	Always	No procedures	Yes, occasionally provided	Occasionally inspected	Annually	No symptoms	No changes	No changes	No swelling at all	Sometimes	No, neither	No itching	No	No	No	No	No		No	More than 7	None	0	0	0	1	No		Never smoked	No
Female	28	Diploma/Certificate	1 to 3 years	In hospitality laundry	Receptionist	4 days	7-8 hours	Never	Not exposed	No	No	Yes, very good	Combination of both	None	0	0	0	0	1	No, not trained	Never	No procedures	Yes, regularly provided	Occasionally inspected	Annually	No symptoms	Yes, significant changes	Foamy or discolored urine	Occasionally	Often	No, neither	No itching	No	No	Yes	No	No		No	from 5 to 7	None	0	0	0	1	No		Never smoked	Occasionally
Female	31	High School	Less than 1 year	In hospitality laundry	Machine operator	6 days	7-8 hours	Never	Not exposed	No	No	Moderate	Natural ventilation only	Gloves Masks	1	1	0	0	0	Yes, once	Always	No procedures	Yes, occasionally provided	Occasionally inspected	Annually	No symptoms	No changes	No changes	No swelling at all	Often	No, neither	No itching	No	No	Yes	No	No		No	from 2 to 4	None	0	0	0	1	No		Never smoked	No
Female	30	High School	4 to 6 years	In hospitality laundry	Ironer	5 days	7-8 hours	Never	Not exposed	No	No	Moderate	Natural ventilation only	Gloves	1	0	0	0	0	No, not trained	Never	No procedures	Yes, occasionally provided	Occasionally inspected	Annually	Yes, occasionally	Yes, minor changes	Decreased urine output	No swelling at all	Often	No, neither	Rarely	No	No	Yes	No	No		No	More than 7	None	0	0	0	1	No		Never smoked	Occasionally
Female	21	High School	Less than 1 year	In hospitality laundry	Receptionist	4 days	4-6 hours	Never	Not exposed	No	No	Moderate	Natural ventilation only	None	0	0	0	0	1	No, not trained	Never	No procedures	No, not provided	Occasionally inspected	Annually	No symptoms	No changes	No changes	No swelling at all	Sometimes	No, neither	No itching	No	Yes	Yes	No	No		No	from 5 to 7	None	0	0	0	1	Yes	Sinus	Never smoked	No
Male	29	Diploma/Certificate	7 to 10 years	In hospitality laundry	Machine operator	6 days	7-8 hours	Never	Not exposed	No	No	Yes, very good	Combination of both	Gloves Masks	1	1	0	0	0	No, not trained	Never	No procedures	Yes, regularly provided	Yes, regularly inspected	Quarterly	No symptoms	Yes, minor changes	No changes	Rarely	Always	Yes, both nausea and loss of appetite	No itching	No	No	Yes	No	No		Yes	from 2 to 4	None	0	0	0	1	No		Never smoked	Occasionally
Female	32	Bachelor�s Degree	4 to 6 years	In hospitality laundry	Manager/Supervisor	6 days	>8 hours	Never	Not exposed	No	No	Moderate	Natural ventilation only	None	0	0	0	0	1	No, not trained	Always	No procedures	Yes, occasionally provided	Not inspected	Rarely	No symptoms	No changes	No changes	No swelling at all	Sometimes	Yes, nausea only	No itching	No	No	Yes	No	No		No	More than 7	None	0	0	0	1	No		Never smoked	Occasionally
Male	25	High School	4 to 6 years	In hospitality laundry	Ironer	5 days	7-8 hours	Never	Not exposed	No	No	Moderate	Natural ventilation only	Gloves	1	0	0	0	0	No, not trained	Never	No procedures	Yes, occasionally provided	Yes, regularly inspected	Annually	No symptoms	No changes	No changes	No swelling at all	Sometimes	No, neither	No itching	No	No	No	No	No		No	from 2 to 4	None	0	0	0	1	No		Never smoked	Occasionally
Female	28	High School	4 to 6 years	In hospitality laundry	Machine operator	5 days	7-8 hours	Never	Not exposed	No	No	Yes, very good	Combination of both	Gloves	1	0	0	0	0	No, not trained	Never	No procedures	Yes, regularly provided	Yes, regularly inspected	Quarterly	No symptoms	No changes	No changes	No swelling at all	Often	No, neither	No itching	No	No	Yes	No	No		No	from 2 to 4	None	0	0	0	1	No		Never smoked	Occasionally
Female	24	Diploma/Certificate	4 to 6 years	In hospitality laundry	Receptionist	6 days	7-8 hours	Never	Not exposed	No	No	Moderate	Natural ventilation only	None	0	0	0	0	1	No, not trained	Never	No procedures	Yes, occasionally provided	Occasionally inspected	Annually	No symptoms	No changes	Decreased urine output	Occasionally	Often	Yes, loss of appetite only	No itching	No	No	Yes	No	No		No	from 2 to 4	None	0	0	0	1	No		Never smoked	Occasionally
Female	26	Bachelor�s Degree	1 to 3 years	In hospitality laundry	Manager/Supervisor	6 days	7-8 hours	Never	Not exposed	No	No	Moderate	Natural ventilation only	None	0	0	0	0	1	No, not trained	Never	No procedures	Yes, occasionally provided	Occasionally inspected	Annually	No symptoms	No changes	No changes	No swelling at all	Often	No, neither	No itching	No	No	No	No	No		No	from 2 to 4	None	0	0	0	1	No		Never smoked	Occasionally
Female	25	High School	4 to 6 years	In hospitality laundry	Machine operator	5 days	>8 hours	Never	Not exposed	No	No	Moderate	Natural ventilation only	Gloves	1	0	0	0	0	No, not trained	Never	No procedures	Yes, occasionally provided	Yes, regularly inspected	Annually	No symptoms	No changes	No changes	No swelling at all	Often	No, neither	No itching	No	No	No	No	No		No	More than 7	None	0	0	0	1	No		Never smoked	No
Male	33	Bachelor�s Degree	4 to 6 years	In hospitality laundry	Manager/Supervisor	6 days	7-8 hours	Never	Not exposed	No	No	Moderate	Natural ventilation only	Masks	0	1	0	0	0	No, not trained	Never	No procedures	Yes, regularly provided	Yes, regularly inspected	Quarterly	No symptoms	No changes	Foamy or discolored urine	No swelling at all	Never	No, neither	No itching	No	No	No	No	No		No	More than 7	None	0	0	0	1	No		Former smoker	Occasionally
Female	29	High School	4 to 6 years	In hospitality laundry	Ironer	6 days	7-8 hours	Never	Not exposed	No	No	Moderate	Natural ventilation only	Gloves	1	0	0	0	0	No, not trained	Never	No procedures	Yes, occasionally provided	Occasionally inspected	Annually	No symptoms	Yes, minor changes	No changes	No swelling at all	Always	Yes, both nausea and loss of appetite	Occasionally	No	No	Yes	No	No		No	from 5 to 7	None	0	0	0	1	No		Never smoked	No
Female	27	Diploma/Certificate	4 to 6 years	In hospitality laundry	Machine operator	5 days	7-8 hours	Never	Not exposed	No	No	Moderate	Natural ventilation only	Gloves Masks	1	1	0	0	0	No, not trained	Never	No procedures	Yes, regularly provided	Yes, regularly inspected	Quarterly	No symptoms	Yes, minor changes	No changes	No swelling at all	Often	Yes, loss of appetite only	No itching	No	No	Yes	No	No		Yes	from 2 to 4	None	0	0	0	1	No		Never smoked	No
Male	27	High School	4 to 6 years	In hospitality laundry	Ironer	5 days	7-8 hours	Never	Not exposed	Yes (please specify)	Yes	Moderate	Natural ventilation only	Gloves	1	0	0	0	0	Yes, once	Always	Some procedures exist	Yes, occasionally provided	Occasionally inspected	Annually	Yes, occasionally	Yes, minor changes	Foamy or discolored urine	Rarely	Sometimes	No, neither	No itching	Yes	Yes	Yes	No	No		No	from 5 to 7	Hypertension	0	1	0	0	No		Never smoked	Yes, frequently
Male	32	Elementary	1 to 3 years	In hospitality laundry	Ironer	6 days	7-8 hours	Never	Not exposed	No	No	Moderate	Natural ventilation only	Gloves	1	0	0	0	0	No, not trained	Never	No procedures	Yes, occasionally provided	Not inspected	Never	No symptoms	Yes, minor changes	Foamy or discolored urine	No swelling at all	Sometimes	No, neither	No itching	No	No	Yes	No	No		Yes	from 5 to 7	None	0	0	0	1	No		Never smoked	No
Male	30	High School	4 to 6 years	In hospitality laundry	Machine operator	6 days	4-6 hours	Never	Not exposed	Yes (please specify)	No	Moderate	Natural ventilation only	Gloves	1	0	0	0	0	Yes, once	Sometimes	No procedures	Yes, occasionally provided	Occasionally inspected	Annually	No symptoms	No changes	Decreased urine output	Rarely	Sometimes	Yes, loss of appetite only	Occasionally	No	No	Yes	No	No		No	from 5 to 7	None	0	0	0	1	No		Never smoked	Occasionally
Male	28	Bachelor�s Degree	4 to 6 years	In hospitality laundry	Manager/Supervisor	6 days	7-8 hours	Never	Not exposed	No	No	Moderate	Natural ventilation only	None	0	0	0	0	1	Yes, once	Sometimes	Some procedures exist	No, not provided	Occasionally inspected	Annually	No symptoms	No changes	Foamy or discolored urine	No swelling at all	Often	No, neither	No itching	No	No	No	No	No		Yes	More than 7	None	0	0	0	1	No		Never smoked	No
Female	38	High School	11 to 15 years	In hospitality laundry	Machine operator	6 days	>8 hours	Never	Not exposed	Yes (please specify)	Yes	Yes, very good	Combination of both	Gloves	1	0	0	0	0	Yes, once	Always	Some procedures exist	Yes, occasionally provided	Occasionally inspected	Annually	No symptoms	Yes, minor changes	Foamy or discolored urine	Rarely	Often	No, neither	No itching	No	No	No	No	No		No	from 5 to 7	None	0	0	0	1	No		Never smoked	Occasionally
Female	27	Bachelor�s Degree	4 to 6 years	In hospitality laundry	Manager/Supervisor	6 days	7-8 hours	Never	Not exposed	No	No	Yes, very good	Combination of both	None	0	0	0	0	1	No, not trained	Never	No procedures	Yes, occasionally provided	Yes, regularly inspected	Annually	No symptoms	No changes	No changes	No swelling at all	Often	Yes, loss of appetite only	No itching	No	No	Yes	No	No		No	from 5 to 7	None	0	0	0	1	No		Never smoked	Occasionally
Female	25	Diploma/Certificate	4 to 6 years	In hospitality laundry	Machine operator	5 days	7-8 hours	Never	Not exposed	No	No	Moderate	Natural ventilation only	Gloves	1	0	0	0	0	No, not trained	Never	No procedures	Yes, occasionally provided	Occasionally inspected	Annually	No symptoms	No changes	No changes	No swelling at all	Often	No, neither	No itching	No	No	Yes	No	No		No	More than 7	None	0	0	0	1	No		Never smoked	Occasionally
Male	35	Bachelor�s Degree	Less than 1 year	In hospitality laundry	Receptionist	5 days	7-8 hours	Never	Not exposed	No	No	Moderate	Natural ventilation only	None	0	0	0	0	1	No, not trained	Never	No procedures	No, not provided	Occasionally inspected	Quarterly	No symptoms	No changes	Increased frequency of urination	Occasionally	Sometimes	Yes, loss of appetite only	No itching	No	No	Yes	No	No		Yes	from 5 to 7	None	0	0	0	1	No		Never smoked	Occasionally
Female	29	Bachelor�s Degree	1 to 3 years	In hospitality laundry	Manager/Supervisor	6 days	7-8 hours	Never	Not exposed	No	No	Yes, very good	Combination of both	Gloves Masks	1	1	0	0	0	No, not trained	Never	Some procedures exist	Yes, regularly provided	Yes, regularly inspected	Quarterly	No symptoms	No changes	No changes	No swelling at all	Sometimes	No, neither	No itching	No	No	No	No	No		No	from 5 to 7	None	0	0	0	1	No		Never smoked	Occasionally
Male	38	High School	11 to 15 years	In hospitality laundry	Machine operator	6 days	>8 hours	Never	Not exposed	No	No	Moderate	Natural ventilation only	Gloves	1	0	0	0	0	Yes, regularly trained	Always	Some procedures exist	Yes, occasionally provided	Occasionally inspected	Annually	No symptoms	Yes, significant changes	No changes	Occasionally	Often	Yes, nausea only	No itching	Yes	Yes	Yes	No	No		No	from 2 to 4	Diabetes	1	0	0	0	Yes	Diabetes	Never smoked	Occasionally
Female	31	Elementary	11 to 15 years	In hospitality laundry	Ironer	6 days	7-8 hours	Never	Not exposed	No	No	Poor	No ventilation system	Gloves	1	0	0	0	0	No, not trained	Sometimes	No procedures	Yes, occasionally provided	Occasionally inspected	Annually	No symptoms	Yes, minor changes	Foamy or discolored urine	No swelling at all	Sometimes	Yes, nausea only	No itching	No	No	Yes	No	No		No	from 5 to 7	None	0	0	0	1	No		Never smoked	No
Female	24	Bachelor�s Degree	4 to 6 years	In hospitality laundry	Manager/Supervisor	5 days	7-8 hours	Never	Not exposed	No	No	Yes, very good	Combination of both	Gloves	1	0	0	0	0	Yes, regularly trained	Always	Yes, well-defined	Yes, regularly provided	Yes, regularly inspected	Quarterly	No symptoms	No changes	No changes	No swelling at all	Sometimes	No, neither	No itching	No	No	Yes	No	No		Yes	from 2 to 4	None	0	0	0	1	No		Never smoked	No
Male	27	Diploma/Certificate	1 to 3 years	In hospitality laundry	Machine operator	6 days	>8 hours	Never	Not exposed	No	No	Moderate	Natural ventilation only	Gloves	1	0	0	0	0	Yes, once	Always	No procedures	Yes, regularly provided	Yes, regularly inspected	Quarterly	No symptoms	No changes	No changes	No swelling at all	Never	Yes, loss of appetite only	No itching	No	No	Yes	No	No		No	Less than 2	None	0	0	0	1	No		Never smoked	No
Female	19	High School	Less than 1 year	In hospitality laundry	Receptionist	<3 days	4-6 hours	Never	Not exposed	No	No	Yes, very good	Natural ventilation only	Gloves	1	0	0	0	0	No, not trained	Never	No procedures	No, not provided	Occasionally inspected	Monthly	No symptoms	No changes	No changes	No swelling at all	Sometimes	No, neither	No itching	No	No	No	No	No		No	from 2 to 4	None	0	0	0	1	No		Never smoked	No
Male	28	High School	4 to 6 years	In hospitality laundry	Ironer	6 days	7-8 hours	Never	Not exposed	No	No	Moderate	Natural ventilation only	None	0	0	0	0	1	No, not trained	Never	No procedures	Yes, occasionally provided	Occasionally inspected	Annually	No symptoms	Yes, minor changes	Foamy or discolored urine	No swelling at all	Often	Yes, loss of appetite only	No itching	No	No	Yes	No	No		No	from 5 to 7	None	0	0	0	1	No		Never smoked	Yes, frequently
Female	32	High School	7 to 10 years	In hospitality laundry	Machine operator	5 days	7-8 hours	Never	Not exposed	No	No	Yes, very good	Combination of both	Gloves Masks	1	1	0	0	0	No, not trained	Never	No procedures	Yes, regularly provided	Occasionally inspected	Annually	No symptoms	No changes	No changes	No swelling at all	Sometimes	No, neither	No itching	No	No	No	No	No		No	More than 7	None	0	0	0	1	No		Never smoked	Occasionally
Female	29	Bachelor�s Degree	4 to 6 years	In hospitality laundry	Manager/Supervisor	6 days	>8 hours	Never	Not exposed	No	No	Moderate	Natural ventilation only	None	0	0	0	0	1	No, not trained	Never	No procedures	Yes, occasionally provided	Occasionally inspected	Rarely	No symptoms	Yes, minor changes	Decreased urine output	Rarely	Sometimes	Yes, nausea only	No itching	No	No	No	No	No		Yes	from 5 to 7	None	0	0	0	1	No		Current smoker	Yes, frequently
Female	27	High School	4 to 6 years	In hospitality laundry	Machine operator	5 days	7-8 hours	Never	Not exposed	No	No	Moderate	Natural ventilation only	Gloves	1	0	0	0	0	No, not trained	Never	No procedures	Yes, occasionally provided	Yes, regularly inspected	Annually	No symptoms	No changes	No changes	No swelling at all	Sometimes	No, neither	Occasionally	No	No	No	No	No		No	from 5 to 7	None	0	0	0	1	No		Never smoked	Yes, frequently
[truncated: 68 more columns]
