# Supplementary material for: Risk of nephrotoxicity among dry cleaning workers exposed to perchloroethylene: A comparative cross-sectional study in Addis Ababa, Ethiopia
Source: PLoS One. 2026 Apr 30;21(4):e0348427. doi: 10.1371/journal.pone.0348427 (PMC13132248; doi:10.1371/journal.pone.0348427)
Supplement: S4 Data — Serum biomarker data collected using ODK and exported in comma-separated values (.csv) format; this file contains the same data as S2 Data. (CSV) [file pone.0348427.s004.csv]

VAR00001	VAR00002	VAR00003	VAR00004	VAR00005	VAR00006	VAR00007	VAR00008	VAR00009	VAR00010	VAR00011	VAR00012	VAR00013	VAR00014	VAR00015	VAR00016	VAR00017	VAR00018	VAR00019	VAR00020	VAR00021	VAR00022	VAR00023	VAR00024	VAR00025	VAR00026	VAR00027	VAR00028	VAR00029	VAR00030	VAR00031	VAR00032	VAR00033	VAR00034	VAR00035	VAR00036	VAR00037	VAR00038	VAR00039	VAR00040	VAR00041	VAR00042	VAR00043	VAR00044	VAR00045	VAR00046	VAR00047	VAR00048	VAR00049	VAR00050
Male	29	Diploma/Certificate	4 to 6 years	In Dry cleaning laundry	Ironer	6 days	7-8 hours	Weekly	Less than 1 hour	No	Yes	Moderate	Combination of both	Masks Gloves	1	1	0	0	0	No, not trained	Always	No procedures	Yes, regularly provided	Occasionally inspected	Annually	Yes, occasionally	Yes, minor changes	Decreased urine output	No swelling at all	Often	No, neither	Occasionally	Yes	No	No	No	No		Yes	from 5 to 7	None	0	0	0	1	No		Never smoked	Occasionally
Female	23	High School	Less than 1 year	In Dry cleaning laundry	Ironer	6 days	7-8 hours	Daily	More than 4 hours	No	Yes	Moderate	Natural ventilation only	Gloves	1	0	0	0	0	No, not trained	Always	No procedures	Yes, occasionally provided	Occasionally inspected	Rarely	No symptoms	No changes	No changes	Rarely	Often	No, neither	No itching	No	No	Yes	No	No		No	Less than 2	None	0	0	0	1	No		Never smoked	No
Male	22	High School	Less than 1 year	In Dry cleaning laundry	Ironer	6 days	>8 hours	Daily	More than 4 hours	No	Yes	Yes, very good	Natural ventilation only	Gloves	1	0	0	0	0	No, not trained	Always	No procedures	Yes, regularly provided	Yes, regularly inspected	Quarterly	No symptoms	No changes	No changes	No swelling at all	Sometimes	Yes, both nausea and loss of appetite	No itching	Yes	No	No	No	No		No	from 2 to 4	None	0	0	0	1	No		Never smoked	Occasionally
Male	30	High School	7 to 10 years	In Dry cleaning laundry	Ironer	6 days	7-8 hours	Daily	More than 4 hours	Yes (please specify)	Yes	Moderate	Forced ventilation only	Gloves Masks	1	1	0	0	0	Yes, once	Always	Yes, well-defined	Yes, regularly provided	Yes, regularly inspected	Monthly	Yes, occasionally	No changes	Foamy or discolored urine	No swelling at all	Often	No, neither	No itching	No	No	No	No	Yes	Positive	No	from 2 to 4	None	0	0	0	1	No		Never smoked	No
Male	27	High School	7 to 10 years	In Dry cleaning laundry	Ironer	5 days	>8 hours	Weekly	1-4 hours	No	No	Moderate	Forced ventilation only	Gloves	1	0	0	0	0	Yes, once	Always	No procedures	Yes, occasionally provided	Occasionally inspected	Annually	Yes, frequently	Yes, minor changes	Decreased urine output	Rarely	Always	Yes, both nausea and loss of appetite	Rarely	Yes	No	Yes	No	No		No	from 2 to 4	None	0	0	0	1	No		Former smoker	No
Male	28	High School	4 to 6 years	In Dry cleaning laundry	Machine operator	6 days	7-8 hours	Weekly	1-4 hours	Yes (please specify)	Yes	Yes, very good	Combination of both	Gloves	1	0	0	0	0	Yes, once	Sometimes	No procedures	Yes, occasionally provided	Yes, regularly inspected	Annually	No symptoms	No changes	Increased frequency of urination	No swelling at all	Often	Yes, loss of appetite only	Rarely	No	No	Yes	No	No		No	from 2 to 4	None	0	0	0	1	No		Never smoked	No
Male	27	Bachelor’s Degree	1 to 3 years	In Dry cleaning laundry	Manager/Supervisor	6 days	7-8 hours	Never	More than 4 hours	No	No	Yes, very good	Combination of both	Gloves	1	0	0	0	0	Yes, once	Always	Some procedures exist	Yes, regularly provided	Yes, regularly inspected	Annually	No symptoms	No changes	No changes	No swelling at all	Sometimes	No, neither	No itching	No	No	No	No	No		No	from 5 to 7	None	0	0	0	1	No		Never smoked	No
Female	27	Diploma/Certificate	1 to 3 years	In Dry cleaning laundry	Receptionist	6 days	7-8 hours	Never	Less than 1 hour	No	No	Poor	Natural ventilation only	None	0	0	0	0	1	No, not trained	Never	No procedures	No, not provided	Occasionally inspected	Annually	No symptoms	Yes, minor changes	Foamy or discolored urine	No swelling at all	Often	Yes, nausea only	No itching	No	No	Yes	No	Yes	Negative	No	from 5 to 7	None	0	0	0	1	No		Never smoked	Occasionally
Female	28	Diploma/Certificate	1 to 3 years	In Dry cleaning laundry	Receptionist	6 days	7-8 hours	Never	1-4 hours	No	No	Moderate	Natural ventilation only	None	0	0	0	0	1	No, not trained	Never	No procedures	No, not provided	Occasionally inspected	Annually	No symptoms	No changes	Increased frequency of urination	No swelling at all	Often	Yes, nausea only	No itching	No	No	Yes	No	No		No	from 2 to 4	None	0	0	0	1	No		Never smoked	Occasionally
Male	28	Elementary	1 to 3 years	In Dry cleaning laundry	Ironer	6 days	4-6 hours	Weekly	1-4 hours	No	No	Moderate	Natural ventilation only	Gloves	1	0	0	0	0	No, not trained	Never	No procedures	Yes, occasionally provided	Occasionally inspected	Annually	No symptoms	No changes	No changes	No swelling at all	Sometimes	Yes, loss of appetite only	Rarely	No	No	Yes	No	No		No	from 5 to 7	None	0	0	0	1	No		Never smoked	Occasionally
Male	28	Diploma/Certificate	4 to 6 years	In Dry cleaning laundry	Machine operator	4 days	7-8 hours	Weekly	More than 4 hours	Yes (please specify)	No	Moderate	Natural ventilation only	Masks	0	1	0	0	0	Yes, once	Sometimes	Some procedures exist	Yes, occasionally provided	Occasionally inspected	Annually	Yes, frequently	Yes, minor changes	Decreased urine output	Rarely	Often	No, neither	No itching	No	No	Yes	No	No		Yes	Less than 2	None	0	0	0	1	No		Never smoked	Occasionally
Female	31	High School	1 to 3 years	In Dry cleaning laundry	Machine operator	5 days	>8 hours	Daily	1-4 hours	Yes (please specify)	Yes	Moderate	Natural ventilation only	Masks	0	1	0	0	0	Yes, once	Sometimes	No procedures	Yes, occasionally provided	Occasionally inspected	Annually	Yes, frequently	Yes, minor changes	Decreased urine output	Occasionally	Sometimes	Yes, loss of appetite only	No itching	No	No	No	No	No		No	from 5 to 7	None	0	0	0	1	No		Never smoked	Occasionally
Male	19	High School	Less than 1 year	In hospitality laundry	Receptionist	<3 days	4-6 hours	Never	Not exposed	No	No	Moderate	Natural ventilation only	Gloves	1	0	0	0	0	No, not trained	Never	No procedures	Yes, occasionally provided	Not inspected	Never	No symptoms	Yes, minor changes	Increased frequency of urination	Occasionally	Always	No, neither	No itching	No	No	Yes	No	No		No	from 2 to 4	None	0	0	0	1	No		Never smoked	No
Female	18	High School	Less than 1 year	In hospitality laundry	Receptionist	<3 days	<3 hours	Never	Not exposed	No	No	Moderate	Natural ventilation only	None	0	0	0	0	1	Yes, once	Sometimes	No procedures	Yes, regularly provided	Yes, regularly inspected	Annually	No symptoms	No changes	No changes	No swelling at all	Sometimes	Yes, loss of appetite only	No itching	No	No	No	No	No		No	More than 7	None	0	0	0	1	No		Never smoked	No
Female	29	High School	4 to 6 years	In hospitality laundry	Ironer	5 days	4-6 hours	Never	Not exposed	No	No	Moderate	Natural ventilation only	Gloves	1	0	0	0	0	No, not trained	Sometimes	No procedures	Yes, occasionally provided	Not inspected	Rarely	No symptoms	No changes	No changes	No swelling at all	Often	Yes, loss of appetite only	Occasionally	No	No	Yes	No	No		No	Less than 2	None	0	0	0	1	No		Never smoked	No
Female	23	Diploma/Certificate	Less than 1 year	In hospitality laundry	Receptionist	6 days	7-8 hours	Never	Not exposed	No	No	Yes, very good	Combination of both	None	0	0	0	0	1	No, not trained	Sometimes	No procedures	No, not provided	Not inspected	Never	No symptoms	Yes, minor changes	No changes	No swelling at all	Sometimes	No, neither	No itching	No	No	No	No	No		No	from 5 to 7	None	0	0	0	1	No		Never smoked	Occasionally
Female	24	Diploma/Certificate	1 to 3 years	In hospitality laundry	Receptionist	5 days	7-8 hours	Never	Not exposed	No	No	Poor	Natural ventilation only	Gloves	1	0	0	0	0	No, not trained	Sometimes	No procedures	Yes, occasionally provided	Yes, regularly inspected	Quarterly	No symptoms	No changes	Decreased urine output	Occasionally	Sometimes	Yes, loss of appetite only	No itching	No	No	No	No	No		No	from 5 to 7	Liver disease	0	0	1	0	Yes	Liver	Never smoked	Yes, frequently
Female	31	High School	4 to 6 years	In hospitality laundry	Ironer	5 days	4-6 hours	Never	Not exposed	No	No	Moderate	Natural ventilation only	None	0	0	0	0	1	No, not trained	Sometimes	No procedures	No, not provided	Occasionally inspected	Annually	No symptoms	No changes	No changes	No swelling at all	Often	Yes, loss of appetite only	Rarely	No	No	Yes	No	No		No	from 2 to 4	None	0	0	0	1	No		Never smoked	Occasionally
Male	27	High School	4 to 6 years	In hospitality laundry	Machine operator	5 days	7-8 hours	Never	Not exposed	No	No	Moderate	Natural ventilation only	Gloves Masks	1	1	0	0	0	Yes, once	Always	No procedures	Yes, regularly provided	Yes, regularly inspected	Quarterly	No symptoms	No changes	Foamy or discolored urine	Rarely	Often	Yes, loss of appetite only	No itching	No	No	No	No	Yes	Negative	Yes	from 2 to 4	None	0	0	0	1	No		Never smoked	Occasionally
Female	27	Bachelor’s Degree	4 to 6 years	In hospitality laundry	Manager/Supervisor	5 days	7-8 hours	Never	Not exposed	No	No	Moderate	Natural ventilation only	None	0	0	0	0	1	No, not trained	Sometimes	No procedures	Yes, occasionally provided	Occasionally inspected	Quarterly	No symptoms	No changes	No changes	No swelling at all	Often	Yes, nausea only	No itching	No	Yes	Yes	No	No		No	from 5 to 7	Diabetes	1	0	0	0	Yes	Diabetes	Never smoked	Occasionally
Female	28	Diploma/Certificate	1 to 3 years	In hospitality laundry	Receptionist	4 days	7-8 hours	Never	Not exposed	No	No	Yes, very good	Combination of both	None	0	0	0	0	1	No, not trained	Never	No procedures	Yes, regularly provided	Occasionally inspected	Annually	No symptoms	Yes, significant changes	Foamy or discolored urine	Occasionally	Often	No, neither	No itching	No	No	Yes	No	No		No	from 5 to 7	None	0	0	0	1	No		Never smoked	Occasionally
Female	21	High School	Less than 1 year	In hospitality laundry	Receptionist	4 days	4-6 hours	Never	Not exposed	No	No	Moderate	Natural ventilation only	None	0	0	0	0	1	No, not trained	Never	No procedures	No, not provided	Occasionally inspected	Annually	No symptoms	No changes	No changes	No swelling at all	Sometimes	No, neither	No itching	No	Yes	Yes	No	No		No	from 5 to 7	None	0	0	0	1	Yes	Sinus	Never smoked	No
Male	33	Bachelor’s Degree	4 to 6 years	In hospitality laundry	Manager/Supervisor	6 days	7-8 hours	Never	Not exposed	No	No	Moderate	Natural ventilation only	Masks	0	1	0	0	0	No, not trained	Never	No procedures	Yes, regularly provided	Yes, regularly inspected	Quarterly	No symptoms	No changes	Foamy or discolored urine	No swelling at all	Never	No, neither	No itching	No	No	No	No	No		No	More than 7	None	0	0	0	1	No		Former smoker	Occasionally
Male	30	High School	4 to 6 years	In hospitality laundry	Machine operator	6 days	4-6 hours	Never	Not exposed	Yes (please specify)	No	Moderate	Natural ventilation only	Gloves	1	0	0	0	0	Yes, once	Sometimes	No procedures	Yes, occasionally provided	Occasionally inspected	Annually	No symptoms	No changes	Decreased urine output	Rarely	Sometimes	Yes, loss of appetite only	Occasionally	No	No	Yes	No	No		No	from 5 to 7	None	0	0	0	1	No		Never smoked	Occasionally
[truncated: 13 more columns]
